# Supplementary material for: Objective Treatment Targets and Their Correlation with Patient-Reported Outcomes in Inflammatory Bowel Disease: A Real-World Study
Source: J Clin Med. 2025 Jul 4;14(13):4733. doi: 10.3390/jcm14134733 (PMC12251468; doi:10.3390/jcm14134733)
Supplement: Supplementary file 1 [file jcm-14-04733-s001.zip]

Archive with 1 entries (1 files):
- jcm-3716844-supplementary.pdf
